# Supplementary material for: Redevelopment of mental health first aid guidelines for supporting someone experiencing a panic attack: a Delphi study
Source: BMC Psychol. 2022 May 27;10:136. doi: 10.1186/s40359-022-00843-3 (PMC9145494; doi:10.1186/s40359-022-00843-3)
Supplement: Supplementary file 4 — Additional file 4. Endorsed and rejected items. Tables presenting all statements that were endorsed as guidelines items and all statements that were rejected. Also presents a comparison between the 2009 study and the 2019 study in terms of statements supported and rejected. [file 40359_2022_843_MOESM4_ESM.xlsx]

## Sheet: Endorsed items
Endorsed items				Round 1 endorsement ratings	Round 2 endorsement ratings	Round 3 endorsement ratings
#	Item	New item in Round 2	Round endorsed	Combined panel	Combined panel	Combined panel
	What should the first aider know about panic attacks?
1	The first aider should know the signs that indicate a person may be experiencing a panic attack.		1	1
2	The first aider should know that symptoms of a panic attack can differ from person to person, and from occasion to occasion.	*	2		1
3	The first aider should know that symptoms of a panic attack tend to peak within several minutes.		1	0.882353
4	The first aider should know a panic attack usually has its peak within 10 minutes.		1	0.882353
5	The first aider should know that the duration of a panic attack can differ from person to person, and from occasion to occasion.	*	2		1
6	The first aider should know that most panic attacks last between 5 and 20 minutes.		1	0.852941
7	The first aider should know that panic attacks often occur unexpectedly.		1	0.911765
8	The first aider should know that panic attacks can subside as quickly as they start.		1	0.882353
9	The first aider should know that the person can experience more than one panic attack in succession.		1	0.911765
10	The first aider should know that a panic attack can be triggered by everyday experiences, e.g. leaving home, being in a noisy or crowded area.		1	0.911765
11	The first aider should know that not all panic attacks have a trigger.		1	0.882353
12	The first aider should know that the person may feel drained and exhausted after a panic attack.		1	0.882353
13	The first aider should know that physical and emotional effects following the panic attack may last for few hours.		1	0.911765
	What should the first aider do if they think someone is having a panic attack?
14	The first aider should know that the symptoms of a panic attack can resemble the symptoms of a heart attack or other medical condition.		1	1
15	If the first aider suspects that the person is having a panic attack, they should first ask the person if they know what is happening and whether they have had a panic attack before.		1	0.882353
16	The first aider should identify themselves if the person does not know them.		1	0.941176
17	If the person appears disoriented or confused, the first aider should reassure the person they are safe.	*	2		0.875
18	If the person appears unable to communicate verbally or is not answering questions, the first aider should ask yes/no questions and encourage the person to answer non-verbally, e.g. thumbs up or nod head for 'yes'.	*	2		0.9375
	What if the first aider is uncertain whether the person is really having a panic attack?
19	If the person has not had a panic attack before, and doesn’t think they are having one now, the first aider should follow physical first aid guidelines.		1	0.823529
20	The first aider should check if the person is wearing a medical alert bracelet or pendant, or has a medical alert tattoo.		1	0.911765
21	If the person has a medical alert, the first aider should follow the instructions on the alert.		1	0.970588
22	The first aider should ask the person if their symptoms are related to a medical problem.		2	0.794118	0.84375
23	The first aider should know that the person may want to seek medical attention because they are frightened by what they are experiencing.		1	0.823529
24	The first aider should call emergency services if they are concerned that there might be a medical reason for the person's symptoms.		1	1
25	The first aider should call emergency services if the person loses consciousness or appears to be having severe difficulty breathing.		1	1
	What should the first aider say and do if they know the person is having a panic attack?
26	If the person is unsafe due to potential hazards, the first aider should encourage them to move to a safe space.	*	2		1
27	The first aider should reassure the person that they are there to help them through what they are experiencing.		1	0.970588
28	The first aider should ask the person directly how they can help them.		1	0.823529
29	If the person doesn't know what they need, the first aider should reassure them that it is okay.		1	0.911765
30	The first aider should look at the person's body language to guide them on what the person wants to do (sit still, move around) and support the person with this preference.	*	3		0.735294	0.833333
31	If the first aider knows that the person has had a panic attack in the past, they should ask them what has worked.		1	0.852941
32	If the first aider needs to leave, they should try to find someone else who can check on the person.	*	3		0.75	0.8
33	The first aider should only ask questions that will guide how best to assist the person.		1	0.823529
34	The first aider should not overwhelm the person with too much talk because this may increase their level of panic.	*	2		0.84375
35	If the person does not wish to talk, the first aider should respect this.	*	2		0.96875
36	If the person declines help or wishes to manage the panic attack on their own, the first aider should respect their wishes.	*	3		0.75	0.866667
37	If the person refuses the first aider's help, they should ask the person if there is anyone the person would like the first aider to call for help.		1	0.911765
38	If the person seems unfriendly or rude, the first aider should try not to take this personally.		1	0.911765
39	If the panic attack occurs while the person is driving, the first aider should ask them to pull over to the side of the road as soon as it is safe to do so, as they may not be able to drive safely.		1	0.911765
40	The first aider should NOT stop the person from what they are doing unless it puts themselves or others at risk of harm.	*	3		0.75	0.833333
41	The first aider should know that the person may not be aware of what is causing their panic attack.		1	0.941176
42	The first aider should not pressure the person to explain what has caused them to panic.		1	0.941176
43	The first aider should give the person some space, so that they do not feel crowded.		1	0.852941
44	If there is more than one person present, the first aider should try to create a space around the person.		2	0.764706	0.84375
45	If there are people present who are not being helpful, respectful or are causing the person discomfort, the first aider should ask them to leave.	*	2		0.90625
46	The first aider should not minimise the person's symptoms.		2	0.794118	0.9375
47	The first aider should not minimise what the person is experiencing.	*	2		0.9375
48	The first aider should not criticise the person for their behaviour during a panic attack.		1	1
49	The first aider should validate that what the person is experiencing is uncomfortable, terrifying and stressful.		1	0.852941
50	The first aider should acknowledge to the person that their terror feels very real to them.		1	0.882353
51	The first aider should not dismiss or ignore the person's panic attack.		1	1
52	The first aider should not use language that dismisses or minimises the person's experience, e.g. "Don't panic", "Don't over-react", "There is nothing to worry about", "Just calm down".		1	1
53	If the person expresses feelings of shame, the first aider should let the person know that there is nothing to be ashamed of.	*	2		0.875
54	The first aider should speak to the person in a reassuring but confident manner.	*	2		0.875
55	The first aider should speak to the person in positive, supportive terms, e.g. "You will be okay, this will pass soon".		1	0.823529
56	The first aider should speak clearly and slowly.		1	0.941176
57	The first aider should use short, clear sentences.		1	0.941176
58	The first aider should try to be patient with the person.		1	1
59	The first aider should try to remain calm and avoid becoming caught up in the panic.		1	1
60	The first aider should not criticise the person for having a panic attack.		1	1
61	The first aider should not express pity to the person.		1	0.823529
62	The first aider should reassure the person that they are safe.	*	2		0.90625
63	The first aider should reassure the person that a panic attack, while very frightening, is not life threatening.		1	0.823529
64	The first aider should tell the person that although they cannot control their symptoms right now, the panic attack will pass.	*	2		0.90625
65	If the person feels like they are 'going crazy', the first aider should reassure them that they are not.		1	0.911765
66	The first aider should not touch the person without permission.		1	0.941176
67	The first aider should not grab, hold, or restrain the person.		1	0.970588
68	The first aider should encourage the person to use the follow de-escalation strategy: remove anything that is obviously causing distress.		1	0.909091
69	The first aider should not pressure the person to do something they do not want to do.		1	0.970588
70	The first aider should help the person get their breathing under control.		1	0.823529
71	The first aider should encourage the person to try to slow their breathing down gradually.		2	0.764706	0.84375
72	The first aider should encourage the person to take slow, even breaths.		1	0.852941
73	The first aider should help the person get their breathing under control by demonstrating and talking the person through slow and even breathing.	*	2		0.84375
74	If the coping strategies are working for the person, the first aider should encourage the person to continue using them.		1	0.911765
75	After the person engages in the coping strategies, the first aider should tell them that they are doing a good job.		1	0.911765
	What should the first aider say and do when the panic attack has ended?
76	After the panic attack has passed, the first aider should: *check that the person feels okay by themselves before they leave.		1	1
77	The first aider should be aware of the range of professional help available for panic attacks.	*	3		0.7813	0.933333
78	The first aider should tell the person effective professional help is available for panic attacks.	*	3		0.7813	0.866667
79	The first aider should ask the person if they know where they can seek help and advice about panic attacks. If the person doesn’t know, the first aider should offer some suggestions.	*	2		0.8125
80	If the person says they have had recurring panic attacks, or they have changed their life to prevent panic attacks occurring, the first aider should: *reassure the person that effective professional help is available.	*	2		0.96875
81	If the person says they have had recurring panic attacks, or they have changed their life to prevent panic attacks occurring, the first aider should: *encourage the person to see their GP or family doctor or an appropriate health professional.	*	2		0.96875
82	The first aider should tell the person that if the panic attacks recur, and are causing them distress, they should see their GP or family doctor or an appropriate health professional.	*	2		0.875
83	The first aider should tell the person that if the panic attacks recur, they should see their GP or family doctor or an appropriate health professional.	*	3		0.75	0.833333

## Sheet: Rejected items
Rejected items				Round 1 endorsement ratings	Round 2 endorsement ratings	Round 3 endorsement ratings
#	Item	New item in Round 2	Round rejected	Combined panel	Combined panel	Combined panel
	What if the first aider is uncertain whether the person is really having a panic attack?
1	The first aider should ask the person if their symptoms are stemming from anxiety or fear.		1	0.441176
2	If the person's symptoms do not subside within 15 minutes, the first aider should seek urgent medical advice.		1	0.676471
3	The first aider should know that getting emergency care may make things worse.		1	0.441176
4	The first aider should ask the person if they want emergency services to be called.	*	2	0.65625
	What should the first aider say and do if they know the person is having a panic attack?
5	The first aider should tell the person that they understand what is happening to them and know how to help.		1	0.617647
6	The first aider should gently tell the person that they may be having a panic attack.		2	0.764706	0.71875
7	The first aider should explain to the person that they are experiencing a panic attack.		1	0.352941
8	The first aider should NOT ask the person why they are experiencing a panic attack.		2	0.705882	0.65625
9	The first aider should encourage the person to stop what they are doing and sit down.		1	0.5
10	The first aider should sit with the person.	*	2		0.375
11	The first aider should ask the person to remain still.		1	0.0588235
12	If the person wants to move around, the first aider should suggest they do some form of movement, e.g. stretch, do jumping jacks, or go for a brisk walk.		1	0.352941
13	If the person wants to be alone, the first aider should move away but remain visible to the person.		2	0.764706	0.65625
14	If the person asks the first aider to leave, and no one else is there to support them, the first aider should try to respect their boundaries by moving away but remaining visible to the person.	*	2		0.6875
15	If the person wants to move around, the first aider should move alongside them.	*	2		0.59375
16	The first aider should stay with the person, unless they insist that they need to be alone.		1	0.617647
17	The first aider should stay with the person, even if they want the first aider to leave.		1	0.176471
18	If possible, the first aider should remain with the person until the panic attack is over.		2	0.735294	0.78125
19	The first aider should encourage the person not to run away while having a panic attack.		2	0.735294	0.59375
20	If the first aider needs to leave, they should try to find someone else to stay with the person.		2	0.735294	0.71875
21	The first aider should minimise the person’s embarrassment by asking any bystanders to leave or turn away.		1	0.617647
22	If there are people present who do not have a role in helping with the crisis, the first aider should ask them to leave.		2	0.764706	0.65625
23	The first aider should let the person know that their feelings are nothing to be ashamed of.		2	0.764706	0.6875
24	The first aider should not agree with any negative statements the person makes about themselves.		2	0.764706	0.65625
25	The first aider should speak to the person in a reassuring but firm manner.		2	0.735294	0.59375
26	The first aider should make direct eye contact with the person.		1	0.352941
27	The first aider should explain to the person that a panic attack cannot cause them to stop breathing or suffocate.		1	0.588235
28	The first aider should reassure the person that, although the panic attack is unpleasant, it will not cause physical harm.		2	0.705882	0.71875
29	The first aider should reassure the person that a panic attack, while very frightening, is not dangerous.		1	0.676471
30	The first aider should tell the person that the panic attack will soon be over.		2	0.735294	0.6875
31	The first aider should reassure the person that a panic attack usually does not last longer than ten minutes.		1	0.5
32	The first aider should encourage the person to notice and accept what their body is doing, rather than fighting against it.		1	0.588235
33	The first aider should let the person know that it is possible to take control.		1	0.529412
34	The first aider should not try to distract the person from the panic attack.		1	0.0588235
35	The first aider should try to distract the person from the panic attack, e.g. get the person talking about something else, encourage them to focus on their environment.		1	0.470588
36	The first aider should ask the person if they would like a hug or to hold their hand.		1	0.264706
37	The first aider should avoid giving the person information while they are having a panic attack, except to answer any questions that they ask.	*	2		0.53125
38	The first aider should fan the person to get air on their face.		1	0.0882353
39	The first aider should try to keep the person cool, e.g. use a cold object, ideally a wet washcloth on the person's neck and face.		1	0.294118
40	The first aider should offer the person water.		1	0.558824
41	The first aider should encourage the person to use the follow de-escalation strategies : *use mindfulness activities, e.g. think about their feet for a moment, notice the feel of their shoes against their skin, feel the pressure of the ground underneath them, notice any other subtle physical sensations.		1	0.558824
42	*focus their attention on something outside their own body and symptoms, e.g. count backwards in threes from 100, recall the words from a favourite song or concentrate on the sights and sounds around them.		1	0.647059
43	The first aider should encourage the person to use the follow de-escalation strategies : *think of panic as a passing event similar to 'surfing a wave', it builds up, peaks and then washes up on the beach.		1	0.529412
44	The first aider should encourage the person to use the follow de-escalation strategies : *label their fear level from zero to ten and notice that it decreases.		1	0.441176
45	The first aider should encourage the person to use the follow de-escalation strategies : *think about a relaxing and calm environment.		1	0.575758
46	The first aider should encourage the person to use the follow de-escalation strategies : *engage in progressive relaxation, e.g. relax each muscle from their toes all the way up to their neck and face.		1	0.411765
47	The first aider should encourage the person to use the follow de-escalation strategies :*rub a small amount of lavender essence onto their wrist or hand and inhale.		1	0.176471
48	The first aider should encourage the person to use the follow de-escalation strategies : *sit with their head between their knees.		1	0.0882353
49	The first aider should encourage the person to use the follow de-escalation strategies : *stamp on the spot, as this helps some people control their breathing.		1	0.117647
50	The first aider should encourage the person to use the follow de-escalation strategies : *place their arms in the air.		1	0.0909091
51	The first aider should encourage the person to use the following de-escalation strategy: *move to a peaceful or quiet spot.		2	0.735294	0.75
52	The first aider should encourage the person to use the follow de-escalation strategies : *take small sips of water to help them calm down.		1	0.558824
53	The first aider should encourage the person to use the follow de-escalation strategies : *repeat coping statements such as “this is just panic – it will pass”.		1	0.558824
54	The first aider should encourage the person to breathe in through their nose and out through their mouth.		1	0.647059
55	The first aider should encourage the person to breathe with their whole diaphragm, not just into their lungs.		1	0.647059
56	The first aider should suggest that the person breathe into a paper bag.		1	0.0588235
57	The first aider should not suggest that the person breathe into a paper bag.		1	0.323529
58	If the first aider doesn't have a paper bag, they should suggest that the person cup their mouth and nose with their hand.		1	0
59	The first aider should encourage the person to close their eyes when they are using breathing strategies.		1	0.147059
60	While the person is doing breathing exercises, the first aider should put a hand on the person's back.		1	0.0294118
	What should the first aider say and do when the panic attack has ended?
61	After the panic attack has passed, the first aider should:	*ask the person if they would like to talk about how they are feeling.	1	0.617647
62		*offer to get the person something to eat or drink.	1	0.558824
63		*remind them of how strong and brave they are.	1	0.411765
64		*let the person know that they can reach out to talk to them if things are getting overwhelming.	1	0.588235
65	After the panic attack has passed, the first aider should not ask the person about the cause.		1	0.264706
66	After the panic attack has passed, the first aider should check in with the person later that day or the following day, to check that they are doing okay, if appropriate to the relationship.		1	0.676471
67	The first aider should tell the person that effective treatments are available for panic disorder.		1	0.588235
68	The first aider should offer the person information about panic attacks and resources on where to get help.		1	0.676471
69	The first aider should suggest the person find information on coping strategies.	*	2		0.5
70	The first aider should encourage the person to learn as much as they can about panic attacks.		1	0.470588
71	The first aider should encourage the person to see their GP or family doctor.		1	0.676471
72	The first aider should encourage the person to seek professional help for panic attacks.	*	2		0.5
73	If the first aider has an ongoing relationship with the person, they should wait at least 24 hours after the panic attack before encouraging the person to see their GP or family doctor.		1	0.205882
74	The first aider should share stories of other people they know who've worked through panic attacks with health professionals, while maintaining confidentiality.		1	0.352941
75	The first aider should suggest the person talk with someone with lived experience of panic attacks.	*	2		0.21875

## Sheet: Comparison 2009 to 2021
Items endorsed both years
2009 Item	2021 Item
The first aider should ask the person if they know where they can seek help and advice about panic attacks. If the person doesn’t know, the first aider should offer some suggestions.	The first aider should ask the person if they know where they can seek help and advice about panic attacks. If the person doesn’t know, the first aider should offer some suggestions.
The first aider should reassure the person that a panic attack, while very frightening, is not life threatening.	The first aider should reassure the person that a panic attack, while very frightening, is not life threatening.
The first aider should ask the person if they know what is happening.	If the first aider suspects that the person is having a panic attack, they should first ask the person if they know what is happening and whether they have had a panic attack before.
The first aider should ask the person if they have ever had a panic attack before.	If the first aider suspects that the person is having a panic attack, they should first ask the person if they know what is happening and whether they have had a panic attack before.
The first aider should acknowledge that the person’s terror feels very real to them.	The first aider should acknowledge to the person that their terror feels very real to them.
The first aider should be aware of the range of professional help available for panic attacks.	The first aider should be aware of the range of professional help available for panic attacks.
The first aider should identify themselves if they are not known to the person.	The first aider should identify themselves if the person does not know them.
The first aider should speak clearly and slowly.	The first aider should speak clearly and slowly.
The first aider should use short, clear sentences.	The first aider should use short, clear sentences.
If the person loses consciousness, the first aider should call an ambulance.	The first aider should call emergency services if the person loses consciousness or appears to be having severe difficulty breathing.
The first aider should know the symptoms of a panic attack.	The first aider should know the signs that indicate a person may be experiencing a panic attack.
The first aider should be patient with the person.	The first aider should try to be patient with the person.
The first aider should remain calm and avoid becoming caught up in the panic.	The first aider should try to remain calm and avoid becoming caught up in the panic.
The first aider should tell the person that if the panic attacks recur, and are causing them distress, they should speak to an appropriate health professional.	The first aider should tell the person that if the panic attacks recur, they should see their GP or family doctor or an appropriate health professional.
The first aider should ask, or check to see, if the person has a medical alert bracelet or necklace on. If they do, they should follow the instructions on the alert or seek medical assistance.	The first aider should check if the person is wearing a medical alert bracelet or pendant, or has a medical alert tattoo. If the person has a medical alert, the first aider should follow the instructions on the alert. *
Items rejected in 2009 and endorsed in 2021
2009 Item	2021 Item
The first aider should help the person get their breathing under control.	The first aider should help the person get their breathing under control.
The first aider should not express pity to the person.	The first aider should not express pity to the person.
The first aider should encourage the person to try to slow their breathing down gradually.	The first aider should encourage the person to try to slow their breathing down gradually.
The first aider should give the person some space, rather than make them feel crowded.	The first aider should give the person some space, so that they do not feel crowded.
The first aider should reassure the person that they are not going crazy.	If the person feels like they are 'going crazy', the first aider should reassure them that they are not.
The first aider should not criticize the person for their problem.	The first aider should not criticise the person for their behaviour during a panic attack.
Items endorsed in 2009 and rejected in 2021
2009 Item	2021 Item
The first aider should explain to the person that they are experiencing a panic attack.	The first aider should explain to the person that they are experiencing a panic attack.
The first aider should assure the person that effective treatments are available for panic disorder.	The first aider should tell the person that effective treatments are available for panic disorder.
The first aider should speak to the person in a reassuring but firm manner.	The first aider should speak to the person in a reassuring but firm manner.
After the panic attack has stopped, the first aider should explain to the person where they can get more information about panic attacks.	The first aider should offer the person information about panic attacks and resources on where to get help.
The first aider should reassure the person that a panic attack, while very frightening, is not dangerous.	The first aider should reassure the person that a panic attack, while very frightening, is not dangerous.
Items rejected both years
2009 Item	2021 Item
The first aider should encourage the person to start monitoring their breathing at the first onset of panic symptoms.	The first aider should suggest that the person breathe into a paper bag.
The first aider should discourage the person from breathing into a paper bag.	The first aider should not suggest that the person breathe into a paper bag.
The first aider should make direct eye contact with the person.	The first aider should make direct eye contact with the person.
The first aider should encourage the person to label their fear level from zero to ten and watch it go up and down, noticing that it does not stay at a very high level for more than a few seconds.	The first aider should encourage the person to use the follow de-escalation strategies :*label their fear level from zero to ten and notice that it decreases.
The first aider should encourage the person to learn as much as they can about panic attacks.	The first aider should encourage the person to learn as much as they can about panic attacks.
The first aider should find a way to distract the person from the symptoms.	The first aider should try to distract the person from the panic attack, e.g. get the person talking about something else, encourage them to focus on their environment.
The first aider should encourage the person to repeat coping statements such as “this is just panic – it will pass”.	The first aider should encourage the person to use the follow de-escalation strategies : *repeat coping statements such as “this is just panic – it will pass”.
The first aider should encourage the person to notice and accept what their body is doing, rather than fighting against it.	The first aider should encourage the person to notice and accept what their body is doing, rather than fighting against it.
The first aider should explain to the person that a panic attack cannot cause them to stop breathing or suffocate.	The first aider should explain to the person that a panic attack cannot cause them to stop breathing or suffocate.
The first aider should discourage the person from running away while having a panic attack, even if the person really wants to.	The first aider should encourage the person not to run away while having a panic attack.
The first aider should minimise the person’s embarrassment by asking bystanders to leave or turn away.	The first aider should minimise the person’s embarrassment by asking any bystanders to leave or turn away.
The first aider should encourage the person to breathe in through their nose and out through their mouth.	The first aider should encourage the person to breathe in through their nose and out through their mouth.
The first aider should encourage the person to breathe with their whole diaphragm, not just into their lungs.	The first aider should encourage the person to breathe with their whole diaphragm, not just into their lungs.
The first aider should advise the person to see their family doctor.	The first aider should encourage the person to see their GP or family doctor.
The first aider should take the person to a quiet place.	The first aider should encourage the person to use the follow de-escalation strategies : *move to a peaceful or quiet spot.
The first aider should remain with the person until the panic attack is over.	If possible, the first aider should remain with the person until the panic attack is over.
* This item was broken into two items but is presented here as one for comparison purposes.
Note: Some items differ slightly but it was thought they were similar enough in meaning to be categorised together for comparison purposes.
